# Supplementary material for: Invasive mosquito surveillance in the United Kingdom 2020 to 2024: First detection of Aedes aegypti eggs in the UK and further detection of Aedes albopictus
Source: PLOS Glob Public Health. 2025 Oct 1;5(10):e0004968. doi: 10.1371/journal.pgph.0004968 (PMC12488007; doi:10.1371/journal.pgph.0004968)
Supplement: S1 Table — (XLSX) [file pgph.0004968.s001.xlsx]

## Sheet: Sheet1
Row Labels	Sum of 2024	Sum of 2023	Sum of 2022	Sum of 2021	Sum of 2020
Airport	130	90	60	20	30
Cemetery		70
Garden/park	50	60
Importer	120	100			100
Land Transport	430	215	170	195	150
Recycling Centre	30
Seaport	310	240	120	50	40
(blank)	1070	775	350	265	320
Grand Total	2140	1550	700	530	640
	2024	2023	2022	2021	2020
Airport	130	90	60	20	30
Cemetery		70
Garden/park	50	60
Importer	120	100			100
Land Transport	430	215	170	195	150
Recycling Centre	30
Seaport	310	240	120	50	40
Grand Total	1070	775	350	265	320

## Sheet: Locations
				Year Ovitraps run/number of ovitraps
Location type	Site name	Latitude	Longitude	2020	2021	2022	2023	2024	Site classification	Inside or Outside
Land Transport	Ashford Truck stop	51.12	0.91	10	10	10	10	15	Road network, service station	Outside
Airport	Belfast City	54.62	-5.87	10	10				Airport	Outside
Airport	Belfast International	54.66	-6.22	10	10	10	10	10	Airport	Inside
Airport	Bristol airport	51.38	-2.71	10		10	10	10	Airport	Inside
Airport	Cardiff airport	51.39	-3.34				10	10	Airport	Inside
Airport	FISH BIP (Heathrow)	51.5025	-0.398301				10	10	Airport	Outside
Airport	Gatwick	51.15	-0.18			10	10	10	Airport	Outside
Airport	Heathrow Airport terminal 2	51.4724	-0.459021			10	10	10	Airport	Inside
Airport	Heathrow Airport terminal 3	51.4704	-0.459205					10	Airport	Inside
Airport	Heathrow Airport terminal 4	51.4593	-0.446837					10	Airport	Inside
Airport	Heathrow Airport terminal 5	51.4717	-0.488474					10	Airport	Inside
Airport	John Lennon Airport	53.33	-2.85			10	10	10	Airport	Inside
Airport	London Southend Airport	51.5719	0.69396					10	Airport	Outside
Airport	Newquay	50.4456	-5.00473				10	10	Airport	Outside
Airport	RAF Brize Norton	51.76	-1.58			10	10	10	Airport	Outside
Seaport	Belfast Port	54.62	-5.9	10	10	10	10	10	Industrial urban	Outside
Seaport	Cardiff Port	51.45	3.161				10	10	Industrial urban	Outside
Seaport	Crosby Marina	53.4929	-2.95309					10	Industrial urban	Outside
Seaport	Dover: Western Docks	51.11	1.31	10	10	10	10	10	Industrial urban	Outside
Seaport	Falmouth seaport	50.15	-5.05		10	10	10	10	Industrial urban	Outside
Seaport	Felixstowe	51.95	1.32			10	10	10	Industrial urban	Outside
Seaport	Glasson Dock, Lancashire	54	-2.85			10	10	10	Industrial urban	Outside
Seaport	Harwich international port	51.95	1.26				10	10	Industrial urban	Outside
Seaport	Harwich Navy yard	51.95	1.29				10	10	Industrial urban	Outside
Seaport	Heysham seaport, Lancashire	54.03	-2.91			10	10	10	Industrial urban	Outside
Seaport	Holyhead	53.31	-4.63				10	10	Industrial urban	Outside
Seaport	Hull	53.74	-0.28				10		Industrial urban	Outside
Seaport	Isles of Scilly	49.9195	-6.29824					10	Industrial urban	Outside
Seaport	Leeds Bradford airport	53.87	-1.65956					10	Industrial urban	Outside
Seaport	LJLA	53.4629	-3.0212					10	Industrial urban	Outside
Seaport	London Gateway BCP	51.51	0.46			10	10	10	Industrial urban	Outside
Seaport	London Gateway site 1	51.51	0.47				10	10	Industrial urban	Outside
Seaport	London Gateway site 2	51.51	0.47				10	10	Industrial urban	Outside
Seaport	Manchester Ship Canal	53.46	-2.28			10	10	10	Industrial urban	Outside
Seaport	Mersey Port	53.47	-3.02				10	10	Industrial urban	Outside
Seaport	Mersey port	53.4629	-3.0212	10	10	10	10	10	Industrial urban	Outside
Seaport	Newlyn	50.1	-5.55		10	10	10	10	Industrial urban	Outside
Seaport	Newport	51.5561	-2.98205					10	Industrial urban	Outside
Seaport	North Shields Ferry Port (Port of Tyne)	54.9912	-1.45468					10	Industrial urban	Outside
Seaport	Port of Poole	50.71	-1.99	10		10	10	10	Industrial urban	Outside
Seaport	Portsmouth site 1	50.81	-1.09				10	10	Industrial urban	Outside
Seaport	Portsmouth site 2	50.81	-1.09				10	10	Industrial urban	Outside
Seaport	Swansea Port	51.6109	-3.92517					10	Industrial urban	Outside
Seaport	Southampton Port	50.91	-1.44				10	10	Industrial urban	Outside
Seaport	Tees Port	54.7	-1.19				10	10	Industrial urban	Outside
Seaport	Teignmouth Port	50.5464	-3.50168					10	Industrial urban	Outside
Seaport	Tilbury	51.46	0.35			10	10	10	Industrial urban	Outside
Recycling Centre	Barking and Dagenham	51.5461	0.14301					10	Inner city urban	Outside
Land Transport	Canterbury Coach Park	51.28	1.08	10	10	10	10	10	Inner city urban	Outside
Land Transport	Dartford	51.44	0.24				10	10	Inner city urban	Outside
Land Transport	Hammersmith and Fulham	51.4986	-0.225457					10	Inner city urban	Outside
Garden/park	Haringey Mortuary	51.6013	-0.0758412					10	Inner city urban	Outside
Recycling Centre	Harrow Recycling Centre	51.5891	-0.326777					10	Inner city urban	Outside
Cemetery	Highgate cemetery	51.57	-0.15				10		Inner city urban	Outside
Cemetery	Hove cemetery	50.84	-0.19				10		Inner city urban	Outside
Garden/park	Islington Ecology Centre	51.5581	-0.106757					10	Inner city urban	Outside
Garden/park	St Pancras station	51.53	-0.13				10	10	Inner city urban	Outside
Land Transport	Victoria coach station	51.49	-0.149					10	Inner city urban	Outside
Land Transport	Walworth Industrial Park	51.2141	-1.45416	10	10			10	Inner city urban	Outside
Importer	Dartford importer	51.41	0.24					10	Inner city urban	Outside
Land Transport	Southend Victoria Station	51.5415	0.711423					10	Rail network, urban	Outside
Land Transport	Bassetlaw Service station	53.39	-1.06					10	Road network, service station	Outside
Land Transport	Café truck stop	51.09	1.02	10	10	10	10	10	Road network, service station	Outside
Land Transport	Cartgate Services	50.97	-2.74		10	10	10	10	Road network, service station	Outside
Land Transport	Chieveley	51.449	-1.31074					10	Road network, service station	Outside
Land Transport	Coneygarth Services	54.3121	-1.56807					10	Road network, service station	Outside
Land Transport	Elmbridge (Cobham services M25)	51.3	-0.41		10	10	10	10	Road network, service station	Outside
Land Transport	Eurostar, Ashford	51.1437	0.875056	10	10				Road network, service station	Outside
Land Transport	Fish Border Inspection Post	51.46	-0.47	10	10	10	10	10	Road network, service station	Outside
Land Transport	Forton Services M6	53.96	-2.76		10	10	10	10	Road network, service station	Outside
Land Transport	Havant	50.85	-0.99	10					Road network, service station	Outside
Land Transport	HGV stop	52.0358	1.10189					10	Road network, service station	Outside
Land Transport	M5 Service station	51.1093	-2.96953					10	Road network, service station	Outside
Land Transport	Maidstone Services M20	51.27	0.61	10	10	10	10	10	Road network, service station	Outside
Land Transport	Manchester Warrington	53.36	-2.51				10	10	Road network, service station	Outside
Land Transport	Medway services	51.3414	0.606825	10	10		10	10	Road network, service station	Outside
Land Transport	Membury	51.4834	-1.55747					10	Road network, service station	Outside
Land transport	Membury Services	51.48	-1.56				10	10	Road network, service station	Outside
Land Transport	Middlesbrough	54.5568	-1.23112					10	Road network, service station	Outside
Land Transport	Moto Blyth	53.3904	-1.0648					10	Road network, service station	Outside
Land transport	Moto Lymm Services	53.36	-2.5				10	10	Road network, service station	Outside
Land Transport	Ower	50.95	-1.54		5	5			Road network, service station	Outside
Land Transport	Potters Barn Park	53.7738	-1.47291					10	Road network, service station	Outside
Land Transport	Reading	51.4574	-1.00154					10	Road network, service station	Outside
Land Transport	Reading West	51.4233	-1.03621					10	Road network, service station	Outside
Land Transport	Rownhams Services	51.3413	0.607212	10	10			10	Road network, service station	Outside
Land Transport	Sevington inland border facility	51.13	0.91			15	15	25	Road network, service station	Outside
Land Transport	Skelton Lake services	53.7738	-1.47291					10	Road network, service station	Outside
Land Transport	South Mimms	51.69	-0.22	10	10	10	10	10	Road network, service station	Outside
Land Transport	Stobart Truckstop	52.38	-1.19		10	10	10	10	Road network, service station	Outside
Land Transport	Stop 24 Services	51.09	1.04	10	10	10	10	10	Road network, service station	Outside
Land Transport	Stroud, Gloucester Services, M5	51.82	-2.23		10	10	10	10	Road network, service station	Outside
Land Transport	Tameside	53.4774	-2.06652					10	Road network, service station	Outside
Land Transport	Temple Mills	51.56	-0.02	10				10	Road network, service station	Outside
Land Transport	Tesco Copdock HGV stop	52.03	1.097					10	Road network, service station	Outside
Land Transport	Toddington	51.95	-0.5	10	10	10	10	10	Road network, service station	Outside
Land Transport	Truckhaven M6	54.14	-2.75		10	10	10	10	Road network, service station	Outside
Land Transport	Watford Gap Services	52.31	-1.12	10	10	10	10	10	Road network, service station	Outside
Garden/park	Battersea park	51.48	-0.16				10		Urban green space	Outside
Garden/park	Brent Parks	51.555	-0.282775					10	Urban green space	Outside
Garden/park	Clissold	51.56	-0.09				10		Urban green space	Outside
Garden/park	Hyde park	51.51	-0.16				10		Urban green space	Outside
Cemetery	Kennington cemetery	51.48	-0.11				10		Urban green space	Outside
Garden/park	Kew Gardens	51.48	-0.29				10	10	Urban green space	Outside
Recycling Centre	Lewisham (Recycling centre)	51.4846	-0.0464932					10	Urban green space	Outside
Garden/park	Lincoln's Inn Fields	51.52	-0.12				10		Urban green space	Outside
Cemetery	Littlehampton	50.82	-0.53				10		Urban green space	Outside
Cemetery	Portsmouth (Kingston) cemetery	50.8	-1.07				10		Urban green space	Outside
Cemetery	Southampton (Milbrook) cemetery	50.91	-1.44				10		Urban green space	Outside
Cemetery	Tower Hamlets cemetery	51.52	-0.03				10		Urban green space	Outside
Importer	Heathrow International freight importer A	51.48	-0.44	10			10	10	Airport, urban	Inside
Importer	Heathrow International freight importer B	51.48	-0.44	10			10	10	Airport, urban	Inside
Importer	Heathrow International freight importer C	51.48	-0.44	10			10	10	Airport, urban	Inside
Importer	Heathrow International freight importer D	51.48	-0.44	10			10	10	Airport, urban	Inside
Importer	Heathrow International freight importer E	51.46	-0.47	10			10	10	Airport, urban	Inside
Importer	Heathrow International freight importer F	51.48	-0.45	10			10	10	Airport, urban	Inside
Importer	Heathrow International freight importer G	51.5	-0.4	10			10	10	Airport, urban	Inside
Importer	Heathrow International freight importer H	51.5	-0.4	10			10	10	Airport, urban	Inside
Importer	Heathrow International freight importer I	51.5	-0.4	10			10	10	Airport, urban	Inside
Importer	Merston	50.8547	-0.753647	10			10	10	Industrial, urban	Outside
Importer	Runeton	50.8547	-0.753647					10	Industrial, urban	Outside
